# Supplementary material for: MicroRNA 144 Impairs Insulin Signaling by Inhibiting the Expression of Insulin Receptor Substrate 1 in Type 2 Diabetes Mellitus
Source: PLoS One. 2011 Aug 1;6(8):e22839. doi: 10.1371/journal.pone.0022839 (PMC3148231; doi:10.1371/journal.pone.0022839)
Supplement: Table S3 — MicroRNA microarray results of both individual and pooled samples ( Fig. 4A ). miRNA that were filtered using the statistical analysis as described in the “Methods section” were further subjected to fold change analysis. Filtered signal intensities were normalized against U6snRNA. Values are fold changes calculated as a ratio of IFG or T2D versus control (CTL) ± SEM. Array have been deposited in the Gene Expression Omnibus (GEO) database and can be accessed with accession no. GSE21321; SuperSeries GSE26168. IFG, impaired fasting glucose; T2D, type 2 diabetes. (XLS) [file pone.0022839.s003.xls]

## Sheet: Heatmap Fig. 4A 
S3: MicroRNA microarray results of both individual and pooled samples (Fig. 4A). miRNA that were filtered using the statistical analysis as described in the “Methods section” were further subjected to fold change analysis. Filtered signal intensities were normalized against U6snRNA. Values are fold changes calculated as a ratio of IFG or T2D versus control (CTL) ± SEM. Array have been deposited i…
	Fold change±SEM (case/control)
Name	1 IFG			2 IFG			3 IFG			4 IFG			5 IFG			6 IFG			Pooled IFG			1 T2D			2 T2D			3 T2D			4 T2D			5 T2D			6 T2D			7 T2D			8 T2D			Pooled T2D
hsa-let-7a	0.916	±	0.058	0.698	±	0.262	0.491	±	0.072	0.766	±	0.287	0.673	±	0.253	0.549	±	0.08	0.512	±	0.047	0.51	±	0.075	0.646	±	0.094	0.847	±	0.028	0.942	±	0.025	1.153	±	0.343	1.056	±	0.018	1.043	±	0.017	0.689	±	0.008	0.962	±	0.073
hsa-let-7b	0.878	±	0.012	0.566	±	0.173	0.446	±	0.055	0.479	±	0.146	0.965	±	0.294	0.514	±	0.072	1.192	±	0.026	0.65	±	0.104	0.757	±	0.121	0.788	±	0.005	0.88	±	0.14	1.027	±	0.313	1.042	±	0.032	1.04	±	0.032	0.759	±	0.017	0.754	±	0.03
hsa-let-7b*	1.094	±	0.06	0.368	±	0.138	0.172	±	0.039	0.574	±	0.215	2.128	±	0.095	0.435	±	0.163	1.694	±	0.084	0.597	±	0.086	0.746	±	0.396	0.742	±	0.043	0.871	±	0.044	1.297	±	0.159	1.445	±	0.358	0.744	±	0.141	0.748	±	0.098	0.546	±	0.041
hsa-let-7c	1.235	±	0.08	1.229	±	0.185	0.283	±	0.063	1.293	±	0.165	2.593	±	0.191	0.337	±	0.075	1.244	±	0.014	0.616	±	0.102	0.711	±	0.118	0.721	±	0.006	0.879	±	0.272	0.984	±	0.215	1.299	±	0.208	1.295	±	0.208	0.44	±	0.071	0.772	±	0.054
hsa-let-7d	0.355	±	0.008	0.347	±	0.219	0.361	±	0.068	0.341	±	0.215	0.94	±	0.015	0.526	±	0.127	0.236	±	0.005	0.572	±	0.138	0.791	±	0.191	0.55	±	0.02	0.693	±	0.026	1.894	±	0.033	2.864	±	0.062	1.837	±	0.039	0.547	±	0.012	1.05	±	0.048
hsa-let-7d*	0.535	±	0.049	0.506	±	0.135	0.365	±	0.082	0.386	±	0.087	0.746	±	0.2	0.637	±	0.17	0.963	±	0.054	0.442	±	0.052	0.656	±	0.159	0.574	±	0.048	0.908	±	0.107	0.908	±	0.264	0.751	±	0.036	0.759	±	0.036	0.785	±	0.037	0.785	±	0.05
hsa-let-7e	0.537	±	0.006	0.731	±	0.109	0.376	±	0.056	0.452	±	0.153	1.078	±	0.166	1.614	±	0.01	1.596	±	0.139	0.762	±	0.114	0.44	±	0.149	0.677	±	0.007	0.575	±	0.073	0.882	±	0.147	3.361	±	0.157	1.813	±	0.085	0.626	±	0.029	0.511	±	0.057
hsa-let-7f	1.014	±	0.053	0.985	±	0.225	0.336	±	0.059	1.045	±	0.239	0.913	±	0.209	0.442	±	0.094	0.405	±	0.028	0.864	±	0.198	0.687	±	0.158	1.005	±	0.002	0.999	±	0.063	1.002	±	0.242	1.001	±	0	0.987	±	0	0.832	±	0	1.021	±	0.004
hsa-let-7g	0.597	±	0.087	0.67	±	0.002	0.371	±	0.086	0.629	±	0.002	0.799	±	0.082	0.46	±	0.222	1.035	±	0.044	0.317	±	0.092	0.459	±	0.368	0.44	±	0.002	0.679	±	0.113	1.144	±	0.207	1.34	±	0.197	0.842	±	0.124	0.507	±	0.063	0.955	±	0.059
hsa-let-7i	0.811	±	0.032	0.58	±	0.539	0.445	±	0.104	0.569	±	0.015	0.725	±	0.019	0.361	±	0.252	0.275	±	0.058	0.803	±	0.209	0.508	±	0.012	0.503	±	0.02	0.564	±	0.076	1.325	±	0.226	1.978	±	0.163	0.872	±	0.184	0.571	±	0.121	0.974	±	0.065
hsa-miR-101	0.836	±	0.023	0.494	±	0.288	0.337	±	0.076	0.766	±	0.012	0.751	±	0.012	0.483	±	0.168	0.721	±	0.024	0.776	±	0.027	0.427	±	0.249	0.863	±	0.024	1.091	±	0.067	1.095	±	0.028	1.313	±	0.1	0.811	±	0.211	0.508	±	0.132	0.807	±	0.06
hsa-miR-103	0.625	±	0.013	0.547	±	0.259	0.452	±	0.069	0.547	±	0.059	0.481	±	0.228	0.482	±	0.173	1.147	±	0.026	0.241	±	0.087	0.227	±	0.134	0.928	±	0.015	1.253	±	0.019	0.743	±	0.019	0.958	±	0.195	1.167	±	0.141	0.76	±	0.092	0.834	±	0.043
hsa-miR-106a	0.583	±	0.079	0.402	±	0.43	0.392	±	0.09	0.58	±	0.056	0.525	±	0.022	0.54	±	0.124	0.575	±	0.012	0.214	±	0.228	0.252	±	0.269	0.422	±	0.027	0.644	±	0.283	1.005	±	0.124	1.255	±	0.134	1.139	±	0.122	0.438	±	0.041	0.857	±	0.077
hsa-miR-106b	1.549	±	0.07	1.982	±	0.334	0.494	±	0.07	2.083	±	0.051	1.678	±	0.283	0.728	±	0.103	1.919	±	0.099	1.345	±	0.191	1.645	±	0.233	1.818	±	0	1.92	±	0.074	1.529	±	0.003	1.31	±	0	1.307	±	0	1.19	±	0	1.478	±	0.084
hsa-miR-106b*	1.08	±	0.042	0.641	±	0.09	0.227	±	0.032	0.745	±	0.105	1.131	±	0.159	0.712	±	0.208	0.348	±	0.109	0.195	±	0.027	0.965	±	0.136	1.828	±	0.01	2.233	±	0.039	0.865	±	0.282	1.088	±	0.175	0.992	±	0.11	0.86	±	0.095	0.944	±	0.035
hsa-miR-107	0.461	±	0.005	0.333	±	0.243	0.334	±	0.058	0.392	±	0.286	0.544	±	0.196	0.607	±	0.164	0.492	±	0.032	0.206	±	0.15	0.337	±	0.246	0.465	±	0.005	0.743	±	0.248	0.951	±	0.315	1.573	±	0.288	0.894	±	0.211	0.43	±	0.079	0.762	±	0.089
hsa-miR-1184	0.303	±	0.04	0.278	±	0.043	0.394	±	0.061	0.28	±	0.044	1.533	±	0.308	2.169	±	0.302	0.852	±	0.027	0.306	±	0.048	0.362	±	0.071	0.968	±	0.639	0.719	±	0.049	0.713	±	0.193	0.578	±	0.059	0.285	±	0.128	0.537	±	0.081	0.777	±	0.06
hsa-miR-1246	1.035	±	0.099	0.72	±	0.069	0.586	±	0.056	0.617	±	0.059	1.117	±	0.115	0.994	±	0.103	1.089	±	0.071	0.146	±	0.014	0.875	±	0.084	1.025	±	0.097	0.947	±	0.141	0.843	±	0.101	0.571	±	0.115	0.286	±	0.042	0.849	±	0.171	1.179	±	0.053
hsa-miR-1255a	0.427	±	0.035	0.383	±	0.028	0.352	±	0.025	0.41	±	0.029	1.033	±	0.095	0.983	±	0.066	1.2	±	0.016	0.63	±	0.042	1.096	±	0.073	1.474	±	0.106	1.115	±	0.099	1.315	±	0.121	1.7	±	0.102	1.262	±	0.224	1.527	±	0.092	1.357	±	0.068
hsa-miR-1259	0.415	±	0.039	0.466	±	0.045	0.326	±	0.032	0.356	±	0.033	1.746	±	0.162	1.801	±	0.167	1.917	±	0.29	0.301	±	0.028	0.726	±	0.074	1.233	±	0.051	1.25	±	0.132	1.206	±	0.144	1.228	±	0.12	0.71	±	0.243	1.117	±	0.157	1.164	±	0.02
hsa-miR-125a-5p	0.48	±	0.053	0.43	±	0.047	0.313	±	0.035	0.251	±	0.064	1.245	±	0.019	1.09	±	0.121	1.364	±	0.179	0.638	±	0.071	1.255	±	0.14	2.049	±	0.01	1.439	±	0.139	1.915	±	0.07	2.594	±	0.105	2.007	±	0.081	2.04	±	0.083	2.058	±	0.099
hsa-miR-125b	0.527	±	0.014	0.894	±	0.042	0.739	±	0.108	0.541	±	0.026	1.592	±	0.076	1.058	±	0.05	0.941	±	0.066	1.536	±	0.225	1.323	±	0.063	1.608	±	0.047	0.735	±	0.043	1.742	±	0.074	0.57	±	0.089	3.367	±	0.048	2.848	±	0.387	1.527	±	0.252
hsa-miR-125b-1*	0.33	±	0.038	0.354	±	0.04	0.297	±	0.031	0.272	±	0.029	1.98	±	0.24	0.736	±	0.131	1.093	±	0.018	0.364	±	0.038	1.434	±	0.152	2.657	±	0.022	1.666	±	0.076	1.435	±	0.145	1.286	±	0.035	0.932	±	0.026	1.112	±	0.031	1.255	±	0.199
hsa-miR-126	2.141	±	0.046	2.172	±	0.027	0.293	±	0.083	2.031	±	0.069	2.752	±	0.042	0.286	±	0.106	2.351	±	0.126	1.378	±	0.187	1.396	±	0.265	1.448	±	0.022	1.731	±	0.229	1.334	±	0.076	1.432	±	0.135	1.824	±	0.119	0.74	±	0.048	1.078	±	0.078
hsa-miR-126*	0.727	±	0.008	0.695	±	0.003	0.225	±	0.031	0.684	±	0.051	1.091	±	0.006	0.265	±	0.069	0.551	±	0.09	0.877	±	0.017	0.74	±	0.352	1.342	±	0.009	1.72	±	0.183	2.407	±	0.461	1.74	±	0.25	0.699	±	0.1	0.641	±	0.092	0.563	±	0.053
hsa-miR-1260	1.153	±	0.163	0.933	±	0.131	0.122	±	0.017	1.854	±	0.262	1.474	±	0.119	0.284	±	0.04	2.16	±	0.2	2.136	±	0.045	2.029	±	0.116	2.605	±	0.04	2.024	±	0.039	1.988	±	0.049	1.56	±	0.083	2.307	±	0.118	1.232	±	0.023	2.088	±	0.083
hsa-miR-1261	0.278	±	0.031	0.291	±	0.028	0.26	±	0.026	0.233	±	0.023	1.443	±	0.269	0.548	±	0.102	1.192	±	0.013	0.268	±	0.026	0.402	±	0.063	2.399	±	0.138	1.825	±	0.199	0.816	±	0.139	0.792	±	0.186	0.526	±	0.108	1.021	±	0.131	1.013	±	0.107
hsa-miR-1264	0.479	±	0.108	0.375	±	0.084	0.201	±	0.045	0.555	±	0.125	1.669	±	0.177	0.368	±	0.104	1.685	±	0.045	0.628	±	0.087	1.487	±	0.297	1.318	±	0.02	0.396	±	0.007	0.864	±	0.244	1.011	±	0.107	1.266	±	0.259	1.365	±	0.044	1.145	±	0.069
hsa-miR-1265	0.29	±	0.058	0.278	±	0.056	0.276	±	0.032	0.475	±	0.095	1.876	±	0.036	0.28	±	0.056	1.883	±	0.003	0.578	±	0.055	1.649	±	0.22	1.23	±	0.04	0.661	±	0.015	0.73	±	0.169	0.874	±	0.057	1.039	±	0.068	1.221	±	0.08	0.792	±	0.051
hsa-miR-1275	0.537	±	0.073	0.435	±	0.059	0.202	±	0.025	0.264	±	0.033	0.748	±	0.271	0.724	±	0.099	0.643	±	0.059	0.609	±	0.086	0.568	±	0.08	1.033	±	0.035	0.772	±	0.017	1.102	±	0.15	0.849	±	0.083	0.738	±	0.172	0.877	±	0.293	1.012	±	0.051
hsa-miR-1280	0.295	±	0.129	0.252	±	0.095	0.205	±	0.038	0.251	±	0.175	0.747	±	0.035	0.17	±	0.102	0.509	±	0.078	0.666	±	0.086	0.596	±	0.035	0.59	±	0.061	0.338	±	0.067	0.692	±	0.004	0.814	±	0.122	1.133	±	0.17	0.875	±	0.132	0.597	±	0.043
hsa-miR-1285	0.767	±	0.092	0.469	±	0.056	0.728	±	0.087	0.794	±	0.095	0.813	±	0.227	1.227	±	0.002	0.938	±	0.086	0.255	±	0.031	1.155	±	0.139	2.051	±	0.003	1.929	±	0.174	1.562	±	0.036	1.294	±	0.02	0.764	±	0.013	0.938	±	0.015	1.493	±	0.141
hsa-miR-1290	0.766	±	0.089	0.413	±	0.046	0.369	±	0.032	0.542	±	0.053	1.054	±	0.167	0.68	±	0.069	0.943	±	0.098	0.246	±	0.025	0.927	±	0.098	1.166	±	0.045	0.972	±	0.047	1.01	±	0.105	1.073	±	0.2	0.762	±	0.106	0.774	±	0.259	1.068	±	0.051
hsa-miR-129-5p	0.361	±	0.033	0.375	±	0.036	0.387	±	0.035	0.32	±	0.028	1.858	±	0.225	0.786	±	0.093	0.442	±	0.02	0.439	±	0.035	0.585	±	0.067	2.215	±	0.052	0.591	±	0.138	0.691	±	0.128	0.713	±	0.268	0.362	±	0.108	0.638	±	0.071	0.568	±	0.043
hsa-miR-1297	0.617	±	0.19	0.698	±	0.214	0.103	±	0.014	0.508	±	0.31	0.532	±	0.023	0.564	±	0.173	0.552	±	0.028	0.403	±	0.088	0.339	±	0.316	0.513	±	0.011	0.483	±	0.196	1.904	±	0.123	3.493	±	0.108	1.19	±	0.122	0.488	±	0.05	0.44	±	0.026
hsa-miR-1299	0.454	±	0.032	0.311	±	0.023	0.355	±	0.027	0.4	±	0.03	1.439	±	0.113	1.016	±	0.073	0.745	±	0.113	0.39	±	0.028	0.872	±	0.062	1.172	±	0.042	1.338	±	0.027	1.239	±	0.096	0.962	±	0.065	0.921	±	0.062	0.688	±	0.046	1.163	±	0.067
hsa-miR-1301	1.1	±	0.124	0.518	±	0.065	0.181	±	0.02	0.51	±	0.064	1.406	±	0.04	1.06	±	0.269	1.209	±	0.151	1.294	±	0.163	1.386	±	0.294	1.579	±	0.018	1.719	±	0.013	1.863	±	0.178	2.09	±	0.39	2.699	±	0.104	1.426	±	0.073	1.719	±	0.159
hsa-miR-1308	0.409	±	0.051	0.417	±	0.05	0.497	±	0.062	0.489	±	0.046	1.186	±	0.169	1.055	±	0.139	1.076	±	0.133	0.158	±	0.014	1.129	±	0.126	1.042	±	0.084	0.66	±	0.027	0.627	±	0.086	0.827	±	0.037	0.478	±	0.021	1.123	±	0.05	0.979	±	0.056
hsa-miR-130a	0.466	±	0.006	0.399	±	0.21	0.423	±	0.057	0.458	±	0.241	0.445	±	0.174	0.592	±	0.107	0.447	±	0.023	2.237	±	0.003	1.693	±	0.305	2.188	±	0.008	1.724	±	0.188	1.779	±	0.313	2.338	±	0.158	1.89	±	0.37	1.824	±	0.119	1.757	±	0.083
hsa-miR-130b	2.363	±	0.283	1.607	±	0.213	0.382	±	0.051	1.865	±	0.332	1.642	±	0.108	0.494	±	0.103	1.337	±	0.172	1.938	±	0.258	1.794	±	0.238	2.015	±	0.03	2.476	±	0.216	2.582	±	0.43	1.536	±	0.337	1.479	±	0.324	1.265	±	0.098	2.192	±	0.142
hsa-miR-138-1*	0.375	±	0.104	0.319	±	0.089	0.173	±	0.026	0.335	±	0.093	1.533	±	0.016	0.444	±	0.067	1.08	±	0.028	0.362	±	0.101	0.429	±	0.373	0.416	±	0.028	0.782	±	0.01	0.77	±	0.186	0.822	±	0.097	1.419	±	0.168	0.815	±	0.12	0.208	±	0.027
hsa-miR-138-2*	0.278	±	0.048	0.283	±	0.048	0.315	±	0.004	0.297	±	0.051	0.918	±	0.171	0.333	±	0.087	0.748	±	0.151	0.528	±	0.13	0.465	±	0.205	0.468	±	0.13	0.509	±	0.153	0.555	±	0.253	0.731	±	0.207	0.966	±	0.273	0.749	±	0.171	0.626	±	0.025
hsa-miR-140-3p	1.591	±	0.214	1.055	±	0.141	0.485	±	0.065	1.947	±	0.262	1.904	±	0.346	0.888	±	0.119	1.889	±	0.081	0.856	±	0.115	1.656	±	0.223	1.595	±	0.035	2.037	±	0.085	1.74	±	0.129	1.324	±	0.142	1.776	±	0.132	0.651	±	0.07	1.079	±	0.096
hsa-miR-142-3p	1.355	±	0.392	1.729	±	0.282	0.492	±	0.061	2.184	±	0.356	1.934	±	0.316	1.176	±	0.145	1.665	±	0.138	1.518	±	0.187	1.651	±	0.204	2.112	±	0.007	1.754	±	0.025	1.692	±	0.194	1.433	±	0.019	0.569	±	0.009	0.907	±	0.015	0.759	±	0.097
hsa-miR-142-5p	1.802	±	0.349	1.692	±	0.298	0.54	±	0.07	1.655	±	0.109	1.903	±	0.399	1.117	±	0.144	2.298	±	0.115	0.671	±	0.141	0.885	±	0.269	0.857	±	0.013	1.306	±	0.196	1.619	±	0.168	1.092	±	0.069	0.859	±	0.054	0.477	±	0.03	0.7	±	0.045
hsa-miR-144*	1.476	±	0.077	1.463	±	0.076	0.487	±	0.034	1.473	±	0.077	1.291	±	0.067	1.449	±	0.076	1.005	±	0.035	0.961	±	0.068	1.038	±	0.073	1.083	±	0	1.097	±	0.022	1.098	±	0.077	0.997	±	0	0.998	±	0	1.001	±	0	0.918	±	0.021
hsa-miR-144	2.195	±	0.129	2.511	±	0.035	0.514	±	0.069	1.418	±	0.043	1.982	±	0.106	1.586	±	0.012	1.98	±	0.163	2.448	±	0.085	2.589	±	0.146	2.775	±	0.026	2.533	±	0.234	3.035	±	0.083	1.98	±	0.036	2.393	±	0.019	1.173	±	0.009	2.184	±	0.104
hsa-miR-146a	0.591	±	0.093	0.49	±	0.041	0.118	±	0.017	0.424	±	0.035	0.757	±	0.105	0.893	±	0.075	0.285	±	0.086	0.178	±	0.243	0.536	±	0.024	0.377	±	0.016	0.377	±	0.03	1.168	±	0.161	1.547	±	0.118	0.629	±	0.133	0.684	±	0.062	0.497	±	0.063
hsa-miR-146b-5p	2.524	±	0.882	2.086	±	0.377	0.336	±	0.061	2.309	±	0.392	2.052	±	0.132	0.327	±	0.075	3.204	±	0.21	0.213	±	0.168	0.38	±	0.364	0.473	±	0.027	0.401	±	0.098	1.575	±	0.023	2.217	±	0.194	0.927	±	0.248	0.639	±	0.171	0.547	±	0.056
hsa-miR-148b	2.148	±	0.291	1.247	±	0.168	0.326	±	0.044	1.706	±	0.231	2.899	±	0.193	1.329	±	0.18	1.668	±	0.286	0.316	±	0.117	0.694	±	0.282	0.6	±	0.039	0.787	±	0.109	1.858	±	0.142	1.516	±	0.23	0.621	±	0.094	0.48	±	0.061	0.893	±	0.066
hsa-miR-149*	0.485	±	0.044	0.471	±	0.039	0.367	±	0.03	0.497	±	0.041	1.301	±	0.183	0.619	±	0.081	0.974	±	0.034	0.346	±	0.029	0.542	±	0.056	1.534	±	0.07	0.8	±	0.163	1.275	±	0.167	0.866	±	0.063	0.605	±	0.035	0.761	±	0.051	0.333	±	0.062
hsa-miR-150	0.419	±	0.106	0.384	±	0.088	0.135	±	0.017	0.37	±	0.059	0.951	±	0.132	0.405	±	0.102	1.171	±	0.053	2.143	±	0.176	2.048	±	0.157	2.003	±	0.085	1.057	±	0.052	2.363	±	0.053	2.325	±	0.195	2.041	±	0.171	1.713	±	0.03	2.258	±	0.055
hsa-miR-151-3p	1.958	±	0.531	2.037	±	0.256	0.203	±	0.055	2.109	±	0.393	1.981	±	0.203	0.738	±	0.093	1.465	±	0.033	1.321	±	0.166	1.619	±	0.261	1.922	±	0.039	2.001	±	0.249	3.613	±	0.043	1.567	±	0.399	2.776	±	0.256	2.096	±	0.193	3.036	±	0.178
hsa-miR-151-5p	1.994	±	0.341	1.688	±	0.218	0.528	±	0.068	2.292	±	0.385	2.166	±	0.087	1.108	±	0.143	1.859	±	0.107	1.397	±	0.181	1.34	±	0.258	1.829	±	0.056	1.937	±	0.23	3.717	±	0.034	1.88	±	0.107	2.569	±	0.258	1.728	±	0.123	3.592	±	0.149
hsa-miR-155	1.893	±	0.009	1.38	±	0.184	0.096	±	0.013	0.407	±	0.141	1.238	±	0.022	0.558	±	0.129	1.066	±	0.178	0.655	±	0.087	0.506	±	0.3	0.721	±	0.012	0.45	±	0.009	0.851	±	0.183	0.648	±	0.098	0.547	±	0.104	0.327	±	0.074	0.737	±	0.051
hsa-miR-15a	1.581	±	0.259	1.195	±	0.195	0.386	±	0.058	0.843	±	0.208	0.892	±	0.22	0.843	±	0.208	0.823	±	0.07	0.504	±	0.064	1.004	±	0.152	1.577	±	0.02	2.351	±	0.025	2.971	±	0.086	2.014	±	0.023	0.731	±	0.017	0.719	±	0.016	1.837	±	0.241
hsa-miR-15b	0.826	±	0.019	0.945	±	0.021	0.791	±	0.018	0.687	±	0.016	0.897	±	0.02	1.023	±	0.023	1.001	±	0.046	0.23	±	0.005	0.889	±	0.02	1.026	±	0	1.027	±	0.04	1.016	±	0.023	1.01	±	0.002	1.007	±	0.002	1.009	±	0.002	0.986	±	0.005
hsa-miR-16	1.019	±	0.022	1.024	±	0.022	1.015	±	0.022	1.023	±	0.022	0.898	±	0.019	1.024	±	0.022	1	±	0.017	0.826	±	0.018	0.897	±	0.019	1.026	±	0.001	1.024	±	0.037	1.025	±	0.022	0.998	±	0	0.998	±	0	1	±	0	0.999	±	0.005
hsa-miR-16-2*	2.311	±	0.105	2.189	±	0.457	0.162	±	0.023	2.497	±	1.008	2.145	±	0.174	0.507	±	0.1	3.168	±	0.079	0.758	±	0.012	0.922	±	0.017	0.824	±	0.019	0.741	±	0.073	0.905	±	0.012	1.872	±	0.012	0.45	±	0.292	0.369	±	0.133	0.691	±	0.038
hsa-miR-17	1.866	±	0.183	1.916	±	0.075	0.628	±	0.084	2.657	±	0.572	2.329	±	0.091	0.566	±	0.122	2.105	±	0.145	0.563	±	0.175	0.717	±	0.223	0.538	±	0.014	0.643	±	0.298	1.341	±	0.138	1.129	±	0.088	0.983	±	0.076	0.475	±	0.037	0.829	±	0.053
hsa-miR-17*	1.646	±	0.045	1.07	±	0.156	0.252	±	0.037	1.714	±	0.273	1.724	±	0.274	1.275	±	0.186	2.013	±	0.081	2.299	±	0.166	1.244	±	0.198	1.803	±	0.006	2.203	±	0.043	1.931	±	0.327	1.822	±	0.005	0.658	±	0.002	0.795	±	0.002	1.615	±	0.106
hsa-miR-181a	1.26	±	0.294	0.589	±	0.079	0.257	±	0.035	0.792	±	0.107	1.732	±	0.233	1.346	±	0.181	1.238	±	0.115	0.457	±	0.062	0.462	±	0.062	1.957	±	0.016	2.886	±	0.046	0.58	±	0.392	0.566	±	0.102	0.798	±	0.143	0.596	±	0.107	0.651	±	0.032
hsa-miR-182	1.405	±	0.05	1.556	±	0.106	0.762	±	0.15	1.014	±	0.026	1.418	±	0.004	0.658	±	0.049	1.317	±	0.05	0.221	±	0.206	0.578	±	0.069	0.563	±	0.003	0.635	±	0.092	0.517	±	0.131	0.489	±	0.096	0.354	±	0.204	0.36	±	0.034	0.714	±	0.049
hsa-miR-1826	0.884	±	0.019	0.892	±	0.019	0.998	±	0.022	0.846	±	0.018	0.909	±	0.02	1.028	±	0.022	0.984	±	0.026	0.225	±	0.005	0.907	±	0.02	1.029	±	0	1.028	±	0.039	1.027	±	0.022	0.998	±	0.001	0.998	±	0.001	1.001	±	0.001	1.001	±	0.014
hsa-miR-1827	0.591	±	0.054	0.559	±	0.05	0.38	±	0.033	0.488	±	0.044	0.911	±	0.129	1.01	±	0.112	0.713	±	0.047	0.562	±	0.051	0.657	±	0.064	0.912	±	0.031	0.897	±	0.167	1.808	±	0.2	1.458	±	0.21	1.062	±	0.143	1.061	±	0.167	0.505	±	0.084
hsa-miR-183	1.89	±	0.296	1.342	±	0.172	0.685	±	0.107	1.686	±	0.216	1.88	±	0.238	1.511	±	0.03	1.958	±	0.082	0.655	±	0.084	1.985	±	0.368	2.007	±	0.03	1.852	±	0.226	1.488	±	0.087	1.916	±	0.168	1.436	±	0.04	0.645	±	0.011	1.529	±	0.095
hsa-miR-183*	0.528	±	0.059	0.431	±	0.048	0.347	±	0.039	0.423	±	0.047	0.926	±	0.211	1.036	±	0.167	1.205	±	0.037	0.319	±	0.036	0.521	±	0.094	0.801	±	0.037	0.769	±	0.27	0.641	±	0.221	1.615	±	0.068	0.98	±	0.232	0.754	±	0.132	1.057	±	0.052
hsa-miR-184	0.283	±	0.03	0.336	±	0.034	0.11	±	0.011	0.226	±	0.026	1.161	±	0.201	1.137	±	0.116	1.095	±	0.182	0.795	±	0.081	1.029	±	0.136	1.145	±	0.031	0.97	±	0.059	1.026	±	0.135	0.931	±	0.023	0.937	±	0.13	0.93	±	0.129	0.904	±	0.028
hsa-miR-185	1.07	±	0.182	0.609	±	0.073	0.569	±	0.094	0.506	±	0.09	0.449	±	0.08	0.354	±	0.195	0.76	±	0.09	1.611	±	0.217	2.028	±	0.334	1.813	±	0.039	2.036	±	0.292	1.75	±	0.171	1.682	±	0.029	1.477	±	0.025	1.301	±	0.013	1.446	±	0.073
hsa-miR-185*	0.42	±	0.043	0.409	±	0.045	0.388	±	0.04	0.292	±	0.03	1.621	±	0.248	0.668	±	0.078	0.756	±	0.076	0.266	±	0.023	0.516	±	0.053	1.203	±	0.071	1.042	±	0.09	0.639	±	0.124	0.733	±	0.378	0.366	±	0.121	0.603	±	0.259	0.54	±	0.039
hsa-miR-186	0.645	±	0.26	0.553	±	0.182	0.192	±	0.052	0.449	±	0.181	0.757	±	0.105	0.341	±	0.067	0.414	±	0.063	0.198	±	0.08	0.348	±	0.25	0.409	±	0.02	0.446	±	0.091	0.708	±	0.251	0.544	±	0.197	0.374	±	0.135	0.348	±	0.126	0.843	±	0.082
hsa-miR-18a	1.5	±	0.254	2.141	±	0.073	0.499	±	0.072	2.369	±	0.123	1.336	±	0.116	0.315	±	0.146	1.553	±	0.201	2.453	±	0.352	2.849	±	0.006	2.567	±	0.009	2.637	±	0.111	2.707	±	0.099	2.267	±	0.256	1.808	±	0.166	1.014	±	0.07	1.304	±	0.131
hsa-miR-18a*	0.592	±	0.095	0.743	±	0.197	0.316	±	0.038	0.557	±	0.089	0.79	±	0.127	1.213	±	0.195	0.827	±	0.054	0.221	±	0.027	0.677	±	0.161	0.809	±	0.013	1.884	±	0.075	1.447	±	0.29	0.78	±	0.05	0.722	±	0.046	0.717	±	0.046	0.315	±	0.024
hsa-miR-18b	1.454	±	0.635	2.93	±	0.095	0.459	±	0.065	2.385	±	0.029	2.367	±	0.036	1.067	±	0.15	1.516	±	0.283	1.992	±	0.281	2.321	±	0.004	1.977	±	0.006	2.155	±	0.162	2.649	±	0.051	2.286	±	0.289	1.875	±	0.154	0.945	±	0.078	1.709	±	0.084
hsa-miR-190	0.862	±	0.289	0.691	±	0.17	0.141	±	0.061	0.796	±	0.157	0.567	±	0.006	0.419	±	0.358	0.603	±	0.092	2.205	±	0.186	1.912	±	0.005	1.696	±	0.007	1.858	±	0.243	2.938	±	0.628	2.925	±	0.334	1.414	±	0.129	0.986	±	0.09	1.504	±	0.238
hsa-miR-191	0.885	±	0.188	0.871	±	0.142	0.446	±	0.05	0.947	±	0.201	0.895	±	0.19	0.489	±	0.104	0.8	±	0.078	0.52	±	0.11	0.825	±	0.175	0.958	±	0.002	1.017	±	0.015	1.019	±	0.216	1.008	±	0.005	1.002	±	0.005	0.934	±	0.004	0.855	±	0.027
hsa-miR-192	1.186	±	0.063	1.157	±	0.088	0.175	±	0.052	1.374	±	0.198	1.371	±	0.048	0.811	±	0.108	1.265	±	0.184	2.025	±	0.334	2.036	±	0.335	2.335	±	0.015	2.38	±	0.088	2.8	±	0.107	2.026	±	0.149	2.113	±	0.08	0.969	±	0.025	2.529	±	0.1
hsa-miR-193a-3p	1.573	±	0.136	1.617	±	0.267	1.67	±	0.004	1.585	±	0.122	2.507	±	0.088	0.005	±	0.002	2.771	±	0.22	0.403	±	0.137	1.86	±	0.046	1.143	±	0.069	1.788	±	0.1	2.679	±	0.037	1.627	±	0.131	0.842	±	0.068	0.754	±	0.035	0.925	±	0.21
hsa-miR-194	1.722	±	0.28	1.29	±	0.184	0.267	±	0.038	1.502	±	0.215	1.561	±	0.224	0.935	±	0.134	1.589	±	0.07	0.72	±	0.103	1.697	±	0.243	1.827	±	0.025	2.019	±	0.225	2.1	±	0.075	2.319	±	0.201	2.337	±	0.144	1.197	±	0.074	2.419	±	0.103
hsa-miR-195	0.413	±	0.145	0.338	±	0.118	0.11	±	0.016	0.525	±	0.184	0.648	±	0.227	0.502	±	0.176	0.618	±	0.048	0.254	±	0.089	0.392	±	0.137	0.58	±	0.218	0.476	±	0.099	0.376	±	0.075	0.567	±	0.097	0.363	±	0.051	0.543	±	0.077	0.52	±	0.028
hsa-miR-197	0.579	±	0.076	0.555	±	0.082	0.545	±	0.071	0.596	±	0.088	0.843	±	0.018	0.447	±	0.168	0.322	±	0.054	0.306	±	0.04	0.696	±	0.262	0.453	±	0.017	1.075	±	0.28	1.03	±	0.024	1.905	±	0.052	2.081	±	0.056	0.882	±	0.024	1.068	±	0.073
hsa-miR-19a	1.632	±	0.287	1.53	±	0.196	0.384	±	0.049	1.633	±	0.254	1.5	±	0.192	1.212	±	0.155	1.565	±	0.064	0.349	±	0.061	0.312	±	0.17	1.134	±	0.01	0.778	±	0.159	0.954	±	0.227	1.019	±	0.017	0.522	±	0.009	0.533	±	0.009	0.653	±	0.058
hsa-miR-19b	1.482	±	0.182	0.836	±	0.139	0.309	±	0.038	1.375	±	0.169	1.493	±	0.226	0.663	±	0.11	1.649	±	0.057	0.472	±	0.058	0.898	±	0.15	1.884	±	0.038	1.847	±	0.214	1.648	±	0.191	1.686	±	0.104	0.814	±	0.05	0.599	±	0.047	0.851	±	0.082
hsa-miR-208a	0.305	±	0.049	0.254	±	0.037	0.277	±	0.004	0.399	±	0.042	1.722	±	0.292	0.288	±	0.046	1.349	±	0.025	0.481	±	0.082	0.958	±	0.238	0.978	±	0.131	0.837	±	0.066	0.927	±	0.167	0.942	±	0.155	0.982	±	0.162	0.813	±	0.134	0.8	±	0.027
hsa-miR-20a	1.623	±	0.473	1.328	±	0.28	1.131	±	0.071	1.553	±	0.128	1.542	±	0.025	0.288	±	0.096	2.134	±	0.134	0.255	±	0.054	0.603	±	0.179	0.532	±	0.015	0.429	±	0.212	1.137	±	0.051	1.111	±	0.018	0.632	±	0.01	0.515	±	0.008	0.892	±	0.065
hsa-miR-20b	1.06	±	0.16	0.729	±	0.316	0.173	±	0.075	0.956	±	0.188	1.241	±	0.244	0.562	±	0.111	0.794	±	0.087	0.532	±	0.211	0.362	±	0.34	0.282	±	0.004	0.431	±	0.172	1.379	±	0.168	2.338	±	0.334	1.627	±	0.172	0.538	±	0.077	0.972	±	0.049
hsa-miR-21	1.276	±	0.153	0.916	±	0.36	0.624	±	0.084	1.264	±	0.188	0.826	±	0.025	0.794	±	0.196	0.97	±	0.091	0.814	±	0.321	0.573	±	0.141	1.156	±	0.022	1.484	±	0.032	0.669	±	0.043	0.831	±	0.005	0.61	±	0.212	0.617	±	0.215	0.899	±	0.049
hsa-miR-215	0.863	±	0.199	0.594	±	0.107	0.726	±	0.012	1	±	0.202	1.303	±	0.025	0.541	±	0.073	0.453	±	0.085	0.564	±	0.076	1.546	±	0.209	1.852	±	0.081	1.816	±	0.133	2.343	±	0.429	1.931	±	0.244	0.847	±	0.107	0.42	±	0.053	1.391	±	0.129
hsa-miR-22	1.034	±	0.025	1.025	±	0.025	0.615	±	0.015	1.014	±	0.025	0.908	±	0.022	1.045	±	0.026	1.032	±	0.059	0.22	±	0.005	0.915	±	0.023	1.042	±	0	1.046	±	0.038	1.046	±	0.026	0.999	±	0.001	0.996	±	0.001	1.002	±	0.001	1.02	±	0.015
hsa-miR-22*	0.572	±	0.032	0.422	±	0.142	0.696	±	0.027	0.395	±	0.239	1.091	±	0.004	0.651	±	0.112	1.178	±	0.116	0.525	±	0.071	0.975	±	0.045	1.644	±	0.009	0.981	±	0.055	1.373	±	0.103	1.765	±	0.234	0.809	±	0.107	0.597	±	0.079	1.088	±	0.093
hsa-miR-221	1.785	±	0.339	1.355	±	0.19	0.83	±	0.015	1.632	±	0.23	2.171	±	0.104	0.614	±	0.087	2.371	±	0.17	1.337	±	0.188	1.634	±	0.23	2.621	±	0.044	2.623	±	0.053	1.847	±	0.358	1.511	±	0.103	2.315	±	0.357	2.182	±	0.336	1.68	±	0.157
hsa-miR-222	2.351	±	0.167	2.191	±	0.298	0.586	±	0.08	2.035	±	0.084	2.088	±	0.013	1.331	±	0.181	1.529	±	0.139	1.648	±	0.155	1.041	±	0.075	1.586	±	0.016	1.514	±	0.154	1.724	±	0.347	2.718	±	0.149	2.588	±	0.104	1.526	±	0.241	1.589	±	0.175
hsa-miR-223	2.017	±	0.011	2.336	±	0.314	1.161	±	0.156	2.565	±	0.123	2.08	±	0.065	0.629	±	0.085	2.195	±	0.098	0.669	±	0.236	0.693	±	0.244	0.796	±	0.01	0.694	±	0.263	1.016	±	0.216	1.714	±	0.082	0.648	±	0.258	0.66	±	0.177	0.696	±	0.018
hsa-miR-23a	1.908	±	0.348	1.295	±	0.156	0.708	±	0.085	2.246	±	0.113	1.693	±	0.114	0.588	±	0.071	2.871	±	0.257	1.226	±	0.148	1.708	±	0.206	1.855	±	0.011	1.643	±	0.11	1.655	±	0.034	2.421	±	0.108	2.013	±	0.326	1.75	±	0.485	1.248	±	0.105
hsa-miR-23b	0.481	±	0.254	0.578	±	0.151	0.382	±	0.057	1.713	±	0.255	1.811	±	0.27	0.583	±	0.122	1.059	±	0.048	0.543	±	0.081	1.461	±	0.217	1.662	±	0.032	1.935	±	0.186	1.639	±	0.062	2.335	±	0.311	1.719	±	0.229	1.801	±	0.117	1.242	±	0.106
hsa-miR-24	1.021	±	0.278	0.831	±	0.226	0.509	±	0.062	1.002	±	0.345	1.276	±	0.036	1.261	±	0.154	1.164	±	0.102	0.283	±	0.097	0.434	±	0.225	0.691	±	0.006	0.85	±	0.15	0.987	±	0.126	1.46	±	0.191	0.923	±	0.121	0.586	±	0.066	1.039	±	0.085
hsa-miR-24-1*	0.426	±	0.06	0.434	±	0.047	0.408	±	0.021	0.405	±	0.051	1.77	±	0.2	2.093	±	0.261	1.598	±	0.007	0.891	±	0.101	1.105	±	0.138	1.924	±	0.061	2.382	±	0.187	1.484	±	0.057	0.65	±	0.014	0.751	±	0.016	0.816	±	0.018	1.096	±	0.076
hsa-miR-25	0.594	±	0.159	0.496	±	0.12	0.304	±	0.036	0.478	±	0.115	0.715	±	0.305	0.597	±	0.144	0.789	±	0.061	0.391	±	0.057	0.54	±	0.197	0.738	±	0.013	0.707	±	0.116	0.858	±	0.114	0.853	±	0.225	0.609	±	0.121	0.473	±	0.094	0.939	±	0.06
hsa-miR-25*	0.578	±	0.066	0.674	±	0.077	0.401	±	0.046	0.467	±	0.054	1.511	±	0.238	1.999	±	0.157	1.009	±	0.06	0.274	±	0.031	0.707	±	0.16	1.417	±	0.016	1.524	±	0.155	0.576	±	0.009	0.442	±	0.03	0.296	±	0.02	1.007	±	0.068	0.629	±	0.073
hsa-miR-26a	0.715	±	0.004	0.52	±	0.387	0.538	±	0.1	0.625	±	0.002	0.983	±	0.12	0.486	±	0.147	0.757	±	0.045	2.002	±	0.271	2.184	±	0.296	2.48	±	0.004	2.647	±	0.099	1.936	±	0.189	2.42	±	0.163	1.919	±	0.269	1.234	±	0.138	1.027	±	0.11
hsa-miR-26b	2.242	±	0.01	2.113	±	0.365	0.664	±	0.084	2.298	±	0.009	2.823	±	0.011	1.342	±	0.17	2.539	±	0.126	1.413	±	0.244	1.511	±	0.261	1.395	±	0.002	1.755	±	0.154	2.064	±	0.016	1.422	±	0.055	1.412	±	0.054	1.162	±	0.03	1.262	±	0.108
hsa-miR-27a	0.617	±	0.179	0.42	±	0.122	0.555	±	0.026	0.502	±	0.34	1.093	±	0.016	0.412	±	0.172	0.292	±	0.039	1.918	±	0.296	1.858	±	0.255	2.019	±	0.011	2.419	±	0.173	2.856	±	0.138	2.937	±	0.115	2.35	±	0.066	1.66	±	0.031	1.846	±	0.166
hsa-miR-28-5p	1.771	±	0.105	1.451	±	0.198	0.677	±	0.035	1.953	±	0.152	1.955	±	0.024	1.77	±	0.019	2.359	±	0.122	0.6	±	0.108	0.528	±	0.172	0.691	±	0.036	0.661	±	0.162	1.759	±	0.148	1.647	±	0.154	1.324	±	0.31	0.595	±	0.139	1.177	±	0.028
hsa-miR-299-3p	0.42	±	0.067	0.411	±	0.065	0.452	±	0.071	0.534	±	0.07	1.361	±	0.169	1.951	±	0.139	1.514	±	0.028	0.182	±	0.029	1.425	±	0.186	1.577	±	0.103	1.381	±	0.172	0.61	±	0.044	1.545	±	0.111	1.593	±	0.114	1.967	±	0.152	1.286	±	0.083
hsa-miR-29a	1.821	±	0.056	0.502	±	0.152	0.4	±	0.053	1.759	±	0.016	2.463	±	0.034	1.234	±	0.189	2.054	±	0.159	0.396	±	0.061	0.516	±	0.157	2.01	±	0.002	2.173	±	0.19	2.694	±	0.171	3.085	±	0.1556	2.16	±	0.087	2.284	±	0.207	2.841	±	0.154
hsa-miR-29b	1.027	±	0.171	0.524	±	0.132	0.224	±	0.03	1.633	±	0.272	1.416	±	0.235	1.925	±	0.28	2.315	±	0.195	0.598	±	0.079	0.899	±	0.131	2.272	±	0.066	2.601	±	0.046	2.92	±	0.31	2.754	±	0.291	1.825	±	0.104	1.932	±	0.11	1.11	±	0.183
hsa-miR-29c	1.981	±	0.351	0.593	±	0.22	0.27	±	0.037	2.593	±	0.171	1.329	±	0.271	2.286	±	0.095	2.03	±	0.209	1.005	±	0.138	1.399	±	0.192	2.242	±	0.049	1.418	±	0.049	1.939	±	0.477	1.564	±	0.256	0.603	±	0.123	0.383	±	0.078	1.113	±	0.164
hsa-miR-300	0.357	±	0.03	0.315	±	0.026	0.34	±	0.029	0.328	±	0.026	1.699	±	0.182	1.626	±	0.152	1.183	±	0.009	0.653	±	0.059	0.781	±	0.073	0.886	±	0.103	0.828	±	0.095	0.773	±	0.118	0.685	±	0.026	0.593	±	0.022	0.716	±	0.027	0.799	±	0.031
hsa-miR-301a	1.788	±	0.14	1.85	±	0.011	1.633	±	0.087	1.818	±	0.152	2.179	±	0.115	1.991	±	0.269	1.703	±	0.069	0.763	±	0.134	0.826	±	0.011	0.87	±	0.015	0.88	±	0.243	1.264	±	0.516	1.572	±	0.12	0.602	±	0.046	0.388	±	0.03	0.646	±	0.048
hsa-miR-30a	1.623	±	0.27	1.243	±	0.175	0.478	±	0.067	1.699	±	0.239	1.315	±	0.185	1.222	±	0.172	1.652	±	0.09	0.218	±	0.077	0.251	±	0.089	0.71	±	0.005	1.124	±	0.005	0.993	±	0.054	1.124	±	0.002	0.959	±	0.002	0.803	±	0.002	0.921	±	0.063
hsa-miR-30b	1.956	±	0.036	1.464	±	0.265	0.498	±	0.07	2.381	±	0.087	2.161	±	0.333	0.933	±	0.132	2.558	±	0.189	0.741	±	0.275	0.8	±	0.296	0.42	±	0.013	0.597	±	0.225	1.085	±	0.094	1.678	±	0.131	1.414	±	0.111	0.434	±	0.034	1.021	±	0.098
hsa-miR-30c	2.314	±	0.377	1.511	±	0.241	0.538	±	0.07	2.299	±	0.068	1.914	±	0.178	0.767	±	0.1	2.137	±	0.093	0.378	±	0.153	0.407	±	0.207	1.125	±	0	1.879	±	0.237	1.018	±	0.283	1.717	±	0.204	0.832	±	0.099	0.426	±	0.051	0.854	±	0.108
hsa-miR-30d	1.536	±	0.032	1.098	±	0.161	0.473	±	0.059	1.315	±	0.094	1.998	±	0.301	0.834	±	0.104	1.592	±	0.142	0.257	±	0.068	0.261	±	0.106	0.463	±	0.019	0.582	±	0.146	0.339	±	0.206	0.408	±	0.097	0.853	±	0.095	0.552	±	0.061	0.949	±	0.04
hsa-miR-30e	1.958	±	0.026	1.678	±	0.288	0.441	±	0.057	2.198	±	0.078	1.763	±	0.064	1.111	±	0.143	1.922	±	0.09	0.279	±	0.086	0.234	±	0.274	0.327	±	0.012	0.361	±	0.116	0.828	±	0.323	1.109	±	0.245	0.398	±	0.069	0.466	±	0.081	0.844	±	0.034
hsa-miR-30e*	1.718	±	0.001	1.383	±	0.194	0.366	±	0.047	2.321	±	0.327	2.118	±	0.032	0.88	±	0.112	2.357	±	0.187	1.08	±	0.152	1.04	±	0.185	1.052	±	0.003	1.233	±	0.243	1.092	±	0.399	1.524	±	0.089	0.656	±	0.101	0.484	±	0.075	0.84	±	0.052
hsa-miR-32	0.756	±	0.253	0.816	±	0.209	0.949	±	0.033	0.834	±	0.279	1.093	±	0.066	0.896	±	0.271	0.784	±	0.044	0.694	±	0.092	1.026	±	0.343	1.096	±	0.003	1.32	±	0.116	0.454	±	0.164	1.307	±	0.278	0.519	±	0.088	0.52	±	0.088	0.702	±	0.051
hsa-miR-32*	0.426	±	0.033	0.371	±	0.028	0.322	±	0.025	0.349	±	0.024	1.319	±	0.089	2.561	±	0.186	0.918	±	0.022	0.367	±	0.025	0.63	±	0.047	0.897	±	0.086	1.017	±	0.107	0.9	±	0.09	0.954	±	0.117	0.719	±	0.088	0.77	±	0.095	0.991	±	0.08
hsa-miR-320a	0.607	±	0.121	0.697	±	0.17	0.507	±	0.105	0.705	±	0.173	0.852	±	0.009	0.541	±	0.197	0.85	±	0.052	0.976	±	0.114	1.103	±	0.129	1.51	±	0.01	2.719	±	0.081	2.473	±	0.052	1.642	±	0.103	1.693	±	0.106	1.515	±	0.058	1.284	±	0.216
hsa-miR-320b	0.443	±	0.211	0.53	±	0.165	0.429	±	0.107	0.52	±	0.162	0.932	±	0.047	0.416	±	0.199	0.83	±	0.079	1.132	±	0.139	1.527	±	0.188	1.71	±	0.015	2.615	±	0.137	2.212	±	0.057	1.874	±	0.142	2.007	±	0.223	1.914	±	0.094	1.211	±	0.134
hsa-miR-320c	0.426	±	0.205	0.62	±	0.17	0.436	±	0.103	0.543	±	0.149	0.557	±	0.268	0.458	±	0.22	0.806	±	0.051	0.492	±	0.07	0.987	±	0.141	1.755	±	0.016	3.2	±	0.023	2.108	±	0.013	1.801	±	0.141	1.811	±	0.142	1.629	±	0.073	1.117	±	0.239
hsa-miR-320d	0.357	±	0.202	0.515	±	0.159	0.38	±	0.099	0.531	±	0.165	0.547	±	0.109	0.43	±	0.243	0.88	±	0.066	0.472	±	0.07	0.923	±	0.138	1.76	±	0.009	3	±	0.016	2.338	±	0.109	1.901	±	0.182	2.237	±	0.171	2.132	±	0.086	1.27	±	0.177
hsa-miR-324-3p	0.362	±	0.101	0.312	±	0.087	0.495	±	0.017	0.35	±	0.098	2.061	±	0.156	0.368	±	0.163	1.103	±	0.031	0.794	±	0.118	1.455	±	0.071	0.916	±	0.016	0.947	±	0.061	0.945	±	0.113	1.031	±	0.112	0.989	±	0.132	0.945	±	0.099	0.585	±	0.028
hsa-miR-324-5p	0.791	±	0.117	0.8	±	0.118	0.409	±	0.053	0.695	±	0.103	0.782	±	0.25	0.547	±	0.153	1.194	±	0.072	0.331	±	0.043	0.598	±	0.191	0.566	±	0.011	0.891	±	0.129	1.002	±	0.062	0.9	±	0.063	0.57	±	0.04	0.625	±	0.043	0.823	±	0.063
hsa-miR-326	0.821	±	0.114	0.507	±	0.07	0.925	±	0.128	1.155	±	0.176	1.007	±	0.343	0.823	±	0.114	0.497	±	0.098	0.582	±	0.089	0.764	±	0.26	0.621	±	0.021	0.428	±	0.009	1.341	±	0.215	1.385	±	0.157	1.169	±	0.133	0.676	±	0.219	0.84	±	0.059
hsa-miR-331-3p	0.723	±	0.083	0.651	±	0.074	0.578	±	0.036	0.73	±	0.083	1.127	±	0.156	1.212	±	0.234	1.136	±	0.101	0.38	±	0.043	0.791	±	0.128	0.972	±	0.015	0.972	±	0.093	0.448	±	0.049	0.594	±	0.037	0.536	±	0.042	0.604	±	0.047	0.845	±	0.068
hsa-miR-335	1.982	±	0.338	1.861	±	0.248	0.218	±	0.037	2.051	±	0.274	1.92	±	0.142	0.183	±	0.06	2.338	±	0.083	1.6	±	0.073	2.062	±	0.041	2.379	±	0.035	2.471	±	0.061	2.147	±	0.324	2.541	±	0.085	1.966	±	0.045	1.377	±	0.019	2.496	±	0.088
hsa-miR-339-3p	1.644	±	0.213	1.117	±	0.145	0.831	±	0.016	1.544	±	0.244	1.607	±	0.05	1.52	±	0.197	2.196	±	0.125	0.477	±	0.248	0.677	±	0.352	0.739	±	0.022	0.791	±	0.055	1.167	±	0.261	0.872	±	0.201	0.833	±	0.15	0.429	±	0.077	0.663	±	0.057
hsa-miR-339-5p	1.016	±	0.136	0.836	±	0.083	0.577	±	0.058	1.337	±	0.229	1.132	±	0.176	0.933	±	0.093	0.883	±	0.052	0.356	±	0.042	0.858	±	0.101	0.984	±	0.022	0.787	±	0.175	0.904	±	0.32	1.1	±	0.207	0.61	±	0.115	0.847	±	0.098	0.784	±	0.051
hsa-miR-340	1.895	±	0.153	1.669	±	0.229	1.373	±	0.028	2.133	±	0.399	1.915	±	0.353	0.426	±	0.058	2.723	±	0.18	0.258	±	0.178	0.552	±	0.053	0.596	±	0.007	0.511	±	0.06	1.11	±	0.191	1.922	±	0.207	1.057	±	0.114	0.616	±	0.066	0.875	±	0.064
hsa-miR-342-3p	0.477	±	0.161	0.414	±	0.139	0.766	±	0.02	0.528	±	0.138	1.037	±	0.059	0.488	±	0.15	0.705	±	0.083	0.55	±	0.082	0.445	±	0.174	0.532	±	0.012	0.834	±	0.063	1.018	±	0.071	1.129	±	0.338	0.848	±	0.254	0.727	±	0.218	0.583	±	0.026
hsa-miR-342-5p	0.398	±	0.158	0.583	±	0.108	0.583	±	0.023	0.481	±	0.06	2.095	±	0.052	1.387	±	0.042	1.609	±	0.045	0.52	±	0.065	1.432	±	0.029	0.629	±	0.012	1.81	±	0.046	0.423	±	0.042	0.547	±	0.192	0.511	±	0.126	0.928	±	0.228	1.296	±	0.033
hsa-miR-34b	0.427	±	0.045	0.35	±	0.039	0.324	±	0.036	0.336	±	0.038	1.336	±	0.167	1.314	±	0.154	0.97	±	0.023	0.276	±	0.031	0.658	±	0.077	1.221	±	0.02	2.462	±	0.137	0.899	±	0.029	0.286	±	0.001	0.333	±	0.001	0.671	±	0.003	0.982	±	0.111
hsa-miR-345	0.462	±	0.073	0.422	±	0.066	0.423	±	0.012	0.539	±	0.085	1.53	±	0.078	0.493	±	0.077	2.247	±	0.022	0.16	±	0.025	0.766	±	0.022	0.709	±	0.032	0.471	±	0.05	0.805	±	0.049	1.055	±	0.043	0.765	±	0.031	0.72	±	0.029	0.245	±	0.052
hsa-miR-361-3p	0.575	±	0.061	0.489	±	0.052	0.513	±	0.013	0.498	±	0.046	1.473	±	0.22	0.684	±	0.067	1.029	±	0.036	1.289	±	0.103	1.481	±	0.124	1.607	±	0.15	1.883	±	0.09	1.81	±	0.095	1.324	±	0.127	0.615	±	0.083	0.718	±	0.097	0.927	±	0.101
hsa-miR-361-5p	1.921	±	0.278	1.434	±	0.169	1.167	±	0.041	1.61	±	0.19	1.642	±	0.035	0.704	±	0.083	1.597	±	0.079	0.707	±	0.29	0.81	±	0.332	0.816	±	0.005	0.722	±	0.057	1.757	±	0.05	0.844	±	0.349	0.969	±	0.387	0.649	±	0.178	1.077	±	0.04
hsa-miR-362-5p	1.789	±	0.258	1.683	±	0.27	1.683	±	0.039	1.26	±	0.393	1.337	±	0.142	0.416	±	0.067	0.913	±	0.105	0.475	±	0.036	0.471	±	0.333	0.439	±	0.01	0.47	±	0.128	1.392	±	0.304	1.746	±	0.168	0.677	±	0.065	0.478	±	0.046	0.742	±	0.007
hsa-miR-363	0.541	±	0.299	0.655	±	0.191	0.458	±	0.073	0.547	±	0.241	0.648	±	0.141	0.568	±	0.136	0.475	±	0.029	0.264	±	0.116	0.329	±	0.208	0.557	±	0.011	0.603	±	0.155	1.063	±	0.177	0.976	±	0.159	0.76	±	0.103	0.606	±	0.082	1.134	±	0.087
hsa-miR-374a	2.027	±	0.275	1.875	±	0.339	0.524	±	0.07	2.02	±	0.166	2.402	±	0.143	1.369	±	0.182	1.748	±	0.14	0.515	±	0.218	0.651	±	0.329	0.74	±	0.02	0.918	±	0.149	1.136	±	0.014	1.928	±	0.251	0.909	±	0.119	0.518	±	0.067	0.812	±	0.081
hsa-miR-374b	1.702	±	0.312	1.898	±	0.24	1.528	±	0.025	1.858	±	0.236	1.921	±	0.352	1.628	±	0.206	1.95	±	0.062	0.406	±	0.124	0.463	±	0.141	0.737	±	0.063	0.995	±	0.215	1.158	±	0.104	1.197	±	0.237	0.921	±	0.147	0.539	±	0.086	0.962	±	0.065
hsa-miR-375	0.262	±	0.044	0.129	±	0.021	0.129	±	0.029	0.401	±	0.067	2.633	±	0.005	0.804	±	0.006	1.362	±	0.065	1.795	±	0.259	2.705	±	0.005	1.955	±	0.003	1.734	±	0.131	2.131	±	0.189	0.767	±	0.144	1.967	±	0.094	1.92	±	0.025	1.795	±	0.118
hsa-miR-378	1.795	±	0.313	1.604	±	0.176	0.585	±	0.064	1.499	±	0.239	1.773	±	0.375	0.738	±	0.081	2.251	±	0.129	0.677	±	0.074	0.994	±	0.226	0.989	±	0.027	1.352	±	0.091	0.98	±	0.191	1.309	±	0.23	0.69	±	0.121	0.585	±	0.103	0.78	±	0.065
hsa-miR-382	0.102	±	0.015	0.077	±	0.011	0.095	±	0.001	0.17	±	0.038	1.742	±	0.095	0.224	±	0.05	0.853	±	0.122	0.374	±	0.039	2.57	±	0.128	2.184	±	0.058	1.447	±	0.184	1.549	±	0.001	0.673	±	0.171	0.574	±	0.111	1.533	±	0.239	1.327	±	0.201
hsa-miR-423-3p	0.572	±	0.06	0.49	±	0.047	0.48	±	0.046	0.469	±	0.045	0.877	±	0.102	1.114	±	0.163	1.082	±	0.11	0.227	±	0.022	0.406	±	0.098	0.421	±	0.005	1.369	±	0.222	0.467	±	0.113	0.656	±	0.014	0.542	±	0.011	1.015	±	0.023	0.903	±	0.085
hsa-miR-423-5p	0.756	±	0.102	0.732	±	0.098	0.65	±	0.063	0.644	±	0.063	0.96	±	0.174	0.856	±	0.155	0.943	±	0.049	0.469	±	0.041	0.945	±	0.128	0.996	±	0.006	1.015	±	0.092	1.369	±	0.185	0.882	±	0.003	1.036	±	0.004	0.853	±	0.003	0.766	±	0.037
hsa-miR-424	1.105	±	0.203	0.44	±	0.129	0.103	±	0.03	1.153	±	0.338	1.37	±	0.259	0.146	±	0.043	0.807	±	0.116	1.72	±	0.074	1.607	±	0.256	1.803	±	0.015	2.156	±	0.015	1.937	±	0.209	2.504	±	0.233	1.872	±	0.174	1.412	±	0.131	1.456	±	0.114
hsa-miR-425	0.886	±	0.183	0.82	±	0.149	0.252	±	0.052	0.715	±	0.148	1.088	±	0.225	0.693	±	0.143	1.515	±	0.071	0.384	±	0.051	0.852	±	0.113	1.021	±	0.019	1.087	±	0.245	0.706	±	0.289	0.78	±	0.05	0.523	±	0.034	0.52	±	0.033	0.892	±	0.059
hsa-miR-425*	1.038	±	0.183	0.573	±	0.101	0.208	±	0.024	0.963	±	0.153	0.939	±	0.327	0.568	±	0.071	0.849	±	0.039	0.184	±	0.024	0.876	±	0.11	1.037	±	0.154	1.287	±	0.264	0.723	±	0.036	0.717	±	0.041	0.448	±	0.025	0.637	±	0.036	0.899	±	0.088
hsa-miR-451	1.026	±	0.024	1.027	±	0.024	1.025	±	0.024	1.027	±	0.025	0.887	±	0.021	1.026	±	0.025	0.998	±	0.02	0.695	±	0.017	0.89	±	0.021	1.025	±	0.001	1.027	±	0.042	1.025	±	0.024	0.998	±	0	0.997	±	0	1	±	0	0.998	±	0.016
hsa-miR-484	2.786	±	0.196	1.455	±	0.13	2.068	±	0.347	1.627	±	0.018	2.249	±	0.127	1.002	±	0.168	1.233	±	0.235	0.935	±	0.157	1.151	±	0.015	0.88	±	0.006	0.906	±	0.106	1.078	±	0.082	3.173	±	0.012	3.104	±	0.012	0.918	±	0.004	0.932	±	0.038
hsa-miR-485-3p	0.493	±	0.04	0.33	±	0.027	0.22	±	0.018	0.425	±	0.038	1.436	±	0.118	1.027	±	0.092	0.69	±	0.076	0.188	±	0.015	0.98	±	0.087	1.076	±	0.022	1.022	±	0.012	0.912	±	0.075	0.585	±	0.005	0.4	±	0.003	0.774	±	0.007	1.056	±	0.029
hsa-miR-486-5p	1.02	±	0.023	0.994	±	0.023	0.77	±	0.018	0.97	±	0.023	0.894	±	0.021	1.029	±	0.024	1.009	±	0.035	0.524	±	0.012	0.897	±	0.021	1.027	±	0	1.029	±	0.041	1.029	±	0.024	0.997	±	0	0.987	±	0	1	±	0	0.992	±	0.015
hsa-miR-487b	0.499	±	0.264	0.461	±	0.244	0.835	±	0.004	0.504	±	0.267	0.706	±	0.039	0.429	±	0.133	0.523	±	0.056	0.386	±	0.271	0.623	±	0.034	0.583	±	0.056	0.236	±	0.073	0.719	±	0.058	0.631	±	0.257	1.529	±	0.017	0.696	±	0.008	0.889	±	0.045
hsa-miR-491-3p	0.439	±	0.095	0.439	±	0.058	0.363	±	0.022	0.412	±	0.089	0.613	±	0.163	0.555	±	0.12	0.701	±	0.046	0.151	±	0.026	0.337	±	0.235	0.421	±	0.066	0.305	±	0.192	0.44	±	0.307	0.447	±	0.132	0.807	±	0.276	1.185	±	0.129	1.171	±	0.029
hsa-miR-493*	0.109	±	0.023	0.221	±	0.046	0.033	±	0.007	0.178	±	0.038	0.631	±	0.071	0.619	±	0.09	0.363	±	0.09	0.364	±	0.041	2.649	±	0.116	1.506	±	0.104	1.67	±	0.088	0.825	±	0.182	1.445	±	0.164	1.103	±	0.125	1.068	±	0.129	2.027	±	0.222
hsa-miR-494	0.436	±	0.047	0.286	±	0.031	0.217	±	0.024	0.343	±	0.046	0.438	±	0.145	0.547	±	0.073	0.42	±	0.042	0.324	±	0.034	0.779	±	0.102	0.691	±	0.08	0.745	±	0.069	0.818	±	0.114	0.757	±	0.182	0.885	±	0.213	0.762	±	0.062	0.355	±	0.023
hsa-miR-500	1.508	±	0.157	1.521	±	0.2	1.511	±	0.021	1.822	±	0.361	1.803	±	0.155	1.486	±	0.196	1.445	±	0.059	1.899	±	0.376	1.842	±	0.31	1.717	±	0.033	1.546	±	0.228	2.798	±	0.554	1.137	±	0.076	1.897	±	0.102	0.757	±	0.05	2.208	±	0.155
hsa-miR-500*	0.669	±	0.262	0.552	±	0.146	0.852	±	0.019	0.579	±	0.227	0.844	±	0.073	0.532	±	0.078	0.567	±	0.052	0.517	±	0.075	0.663	±	0.287	0.655	±	0.014	0.561	±	0.088	1.289	±	0.289	1.323	±	0.011	0.868	±	0.008	0.507	±	0.004	0.894	±	0.033
hsa-miR-501-5p	2.013	±	0.28	1.128	±	0.156	0.401	±	0.056	1.163	±	0.162	1.856	±	0.046	1.053	±	0.146	1.097	±	0.024	0.64	±	0.122	0.634	±	0.278	0.656	±	0.058	0.761	±	0.134	1.299	±	0.199	0.844	±	0.044	0.771	±	0.041	0.519	±	0.027	0.775	±	0.036
hsa-miR-502-3p	1.894	±	0.314	1.047	±	0.173	1.069	±	0.041	1.877	±	0.312	1.974	±	0.138	1.444	±	0.24	1.607	±	0.1	1.833	±	0.304	2.517	±	0.054	2.106	±	0.107	2.997	±	0.132	1.562	±	0.025	2.033	±	0.014	1.584	±	0.011	0.727	±	0.005	1.394	±	0.207
hsa-miR-502-5p	0.221	±	0.029	0.317	±	0.049	0.218	±	0.003	0.382	±	0.051	1.278	±	0.097	0.401	±	0.369	0.726	±	0.077	0.552	±	0.114	1.939	±	0.041	0.537	±	0.039	0.986	±	0.027	0.986	±	0.241	1.417	±	0.222	0.852	±	0.091	0.498	±	0.046	0.939	±	0.082
hsa-miR-506	0.001	±	0.001	0.021	±	0.008	0.034	±	0.037	0.064	±	0.026	1.297	±	0.166	0.074	±	0.053	0.475	±	0.013	0.368	±	0.147	1.638	±	0.159	0.281	±	0.015	0.186	±	0.02	0.363	±	0.146	0.55	±	0.142	0.868	±	0.111	0.793	±	0.153	0.435	±	0.045
hsa-miR-508-5p	0.08	±	0.026	0.154	±	0.049	0.255	±	0.044	0.22	±	0.071	0.156	±	0.29	0.305	±	0.014	0.604	±	0.069	1.291	±	0.21	1.358	±	0.057	1.191	±	0.067	1.21	±	0.051	1.004	±	0.137	1.411	±	0.02	1.856	±	0.026	1.151	±	0.012	2.55	±	0.034
hsa-miR-513a-3p	0.058	±	0.009	0.097	±	0.018	0.116	±	0.009	0.111	±	0.022	0.373	±	0.232	0.164	±	0.069	1	±	0.062	0.129	±	0.018	2.501	±	0.142	2.089	±	0.189	2.011	±	0.242	0.337	±	0.085	0.066	±	0.033	0.502	±	0.167	0.603	±	0.292	0.98	±	0.142
hsa-miR-513a-5p	0.522	±	0.056	0.321	±	0.033	0.339	±	0.035	0.307	±	0.032	0.901	±	0.191	0.363	±	0.077	1.045	±	0.115	0.16	±	0.017	0.694	±	0.075	1.616	±	0.306	0.777	±	0.038	0.579	±	0.123	0.531	±	0.114	0.288	±	0.062	1.001	±	0.215	1.496	±	0.083
hsa-miR-518a-5p/hsa-miR-527	0.502	±	0.065	0.299	±	0.038	0.204	±	0.026	0.547	±	0.071	0.794	±	0.102	0.614	±	0.079	0.352	±	0.064	0.269	±	0.035	0.746	±	0.198	0.926	±	0.102	1.02	±	0.056	0.727	±	0.249	1.39	±	0.041	1.241	±	0.036	1.026	±	0.03	1.193	±	0.067
hsa-miR-519d	1.069	±	0.219	0.418	±	0.144	0.708	±	0.023	0.593	±	0.268	0.516	±	0.097	0.417	±	0.06	0.744	±	0.087	1.1	±	0.225	0.728	±	0.027	0.758	±	0.033	1.18	±	0.048	0.96	±	0.143	1.086	±	0.068	1.699	±	0.106	0.858	±	0.044	1.015	±	0.059
hsa-miR-519e	0.662	±	0.061	0.366	±	0.034	0.648	±	0.061	0.556	±	0.073	0.813	±	0.195	0.795	±	0.191	0.838	±	0.064	0.341	±	0.045	0.84	±	0.164	1.09	±	0.121	0.973	±	0.055	0.556	±	0.016	0.392	±	0.143	0.244	±	0.088	0.874	±	0.082	1.152	±	0.104
hsa-miR-519e*	0.343	±	0.047	0.305	±	0.024	0.257	±	0.004	0.348	±	0.08	0.663	±	0.134	0.447	±	0.102	0.593	±	0.058	0.234	±	0.032	0.84	±	0.247	0.998	±	0	0.853	±	0.071	0.579	±	0.147	1.147	±	0.03	1.589	±	0.041	1.337	±	0.019	1.191	±	0.073
hsa-miR-532-3p	0.306	±	0.033	0.179	±	0.019	0.118	±	0.013	0.2	±	0.029	0.867	±	0.291	0.774	±	0.179	0.447	±	0.133	0.382	±	0.042	0.663	±	0.223	0.497	±	0.028	1.121	±	0.11	0.64	±	0.215	0.494	±	0.041	0.728	±	0.061	0.869	±	0.08	1.288	±	0.058
hsa-miR-532-5p	2.302	±	0.352	1.57	±	0.192	1.631	±	0.033	1.914	±	0.297	1.502	±	0.093	1.253	±	0.153	1.694	±	0.121	0.596	±	0.2	0.587	±	0.171	1.027	±	0.041	1.437	±	0.134	0.758	±	0.101	0.969	±	0.003	0.665	±	0.002	0.502	±	0.002	0.796	±	0.03
hsa-miR-549	0.562	±	0.065	0.471	±	0.054	0.377	±	0.044	0.452	±	0.052	1.155	±	0.228	0.998	±	0.217	0.774	±	0.104	0.931	±	0.108	1.083	±	0.152	1.154	±	0.029	0.943	±	0.076	0.905	±	0.026	1.294	±	0.108	2.299	±	0.192	1.473	±	0.123	1.241	±	0.049
hsa-miR-550	0.512	±	0.058	0.41	±	0.047	0.304	±	0.035	0.425	±	0.049	1.138	±	0.365	0.743	±	0.218	1.238	±	0.077	0.547	±	0.063	1.127	±	0.129	1.333	±	0.045	1.573	±	0.086	2.129	±	0.199	2.17	±	0.195	2.342	±	0.211	1.539	±	0.119	1.094	±	0.17
hsa-miR-550*	0.547	±	0.171	0.489	±	0.105	0.35	±	0.052	0.678	±	0.145	0.692	±	0.312	0.547	±	0.158	0.78	±	0.045	0.436	±	0.062	1.1	±	0.162	2.082	±	0.015	2.049	±	0.329	2.508	±	0.044	1.702	±	0.121	1.941	±	0.163	0.743	±	0.086	1.254	±	0.131
hsa-miR-551b	0.484	±	0.039	0.465	±	0.033	0.686	±	0.057	0.468	±	0.031	0.85	±	0.085	0.837	±	0.07	0.799	±	0.068	0.204	±	0.014	0.762	±	0.061	1.063	±	0.008	1.316	±	0.143	0.911	±	0.035	1.531	±	0.136	0.776	±	0.085	0.647	±	0.132	1.141	±	0.093
hsa-miR-574-3p	0.973	±	0.142	0.6	±	0.087	0.288	±	0.042	0.912	±	0.133	1.168	±	0.031	1.02	±	0.149	1.279	±	0.067	0.484	±	0.062	0.96	±	0.021	0.715	±	0.027	0.827	±	0.022	1.121	±	0.088	2.383	±	0.193	2.152	±	0.175	1.01	±	0.082	1.367	±	0.071
hsa-miR-574-5p	0.637	±	0.047	0.511	±	0.037	0.355	±	0.028	0.539	±	0.042	1.005	±	0.141	0.716	±	0.082	0.96	±	0.086	0.219	±	0.017	0.563	±	0.064	1.272	±	0.083	1.353	±	0.079	1.453	±	0.127	0.977	±	0.024	0.978	±	0.02	0.9	±	0.018	0.837	±	0.075
hsa-miR-576-3p	0.567	±	0.055	0.335	±	0.032	0.312	±	0.008	0.311	±	0.029	0.654	±	0.152	0.644	±	0.069	0.882	±	0.068	0.198	±	0.018	0.931	±	0.099	1.35	±	0.17	1.03	±	0.055	0.766	±	0.179	1.606	±	0.008	1.022	±	0.005	1.569	±	0.008	1.352	±	0.095
hsa-miR-576-5p	0.441	±	0.107	0.478	±	0.115	0.643	±	0.021	0.479	±	0.073	0.767	±	0.091	0.428	±	0.048	0.466	±	0.048	0.94	±	0.206	1.08	±	0.048	1.02	±	0.012	1.017	±	0.099	0.962	±	0.091	1.359	±	0.279	0.546	±	0.047	0.548	±	0.066	0.385	±	0.025
hsa-miR-583	0.33	±	0.028	0.244	±	0.022	0.193	±	0.01	0.243	±	0.024	0.764	±	0.148	0.712	±	0.081	0.352	±	0.096	0.172	±	0.015	1	±	0.098	2.078	±	0.118	1.288	±	0.083	0.916	±	0.015	0.403	±	0.26	0.706	±	0.045	1.122	±	0.071	0.282	±	0.098
hsa-miR-584	0.88	±	0.148	0.793	±	0.095	0.837	±	0.044	0.773	±	0.112	1.145	±	0.279	1.18	±	0.288	0.96	±	0.062	0.831	±	0.1	1.032	±	0.252	0.823	±	0.007	0.875	±	0.075	1.357	±	0.035	1.526	±	0.203	2.197	±	0.33	0.857	±	0.14	0.908	±	0.031
hsa-miR-589	0.882	±	0.109	0.735	±	0.09	0.833	±	0.005	0.793	±	0.093	0.667	±	0.098	0.62	±	0.076	0.839	±	0.036	0.953	±	0.117	1.994	±	0.078	1.546	±	0.089	1.759	±	0.067	1.374	±	0.181	1.236	±	0.219	1.738	±	0.176	1.295	±	0.131	1.337	±	0.082
hsa-miR-602	0.338	±	0.048	0.292	±	0.041	0.287	±	0.014	0.479	±	0.024	0.576	±	0.255	0.564	±	0.249	0.699	±	0.045	0.422	±	0.06	0.531	±	0.132	2.05	±	0.098	1.447	±	0.072	0.729	±	0.094	0.609	±	0.049	0.328	±	0.026	0.825	±	0.077	1.151	±	0.055
hsa-miR-605	0.329	±	0.533	0.77	±	0.286	0.799	±	1.001	0.633	±	0.191	0.563	±	0.031	0.515	±	0.07	0.563	±	0.048	0.093	±	0.151	0.774	±	0.037	0.613	±	0.038	0.116	±	0.007	0.365	±	0.149	0.698	±	0.094	0.364	±	0.133	0.407	±	0.231	0.507	±	0.051
hsa-miR-620	0.124	±	0.014	0.089	±	0.01	0.028	±	0.003	0.136	±	0.018	1.091	±	0.393	0.127	±	0.037	1.041	±	0.179	0.091	±	0.012	2.008	±	0.242	1.925	±	0.06	1.375	±	0.056	1.689	±	0.087	3.452	±	0.015	1.855	±	0.008	1.803	±	0.008	1.758	±	0.234
hsa-miR-625	0.832	±	0.092	0.518	±	0.057	0.491	±	0.054	0.699	±	0.077	0.902	±	0.225	0.999	±	0.197	0.913	±	0.034	0.518	±	0.102	0.731	±	0.159	0.47	±	0.009	2.538	±	0.063	0.764	±	0.076	1.358	±	0.04	0.836	±	0.028	1.037	±	0.035	0.93	±	0.074
hsa-miR-628-3p	0.345	±	0.031	0.363	±	0.032	0.345	±	0.029	0.285	±	0.028	0.314	±	0.245	0.611	±	0.089	0.76	±	0.068	0.426	±	0.038	0.78	±	0.066	1.937	±	0.045	1.785	±	0.13	1.699	±	0.024	1.514	±	0.162	0.725	±	0.173	0.932	±	0.122	1.074	±	0.109
hsa-miR-629	1.318	±	0.013	1.952	±	0.263	0.507	±	0.068	1.411	±	0.135	1.377	±	0.088	1.437	±	0.194	2.083	±	0.135	2.078	±	0.016	1.849	±	0.007	2.077	±	0.004	0.584	±	0.067	1.711	±	0.115	2.262	±	0.08	1.719	±	0.042	0.663	±	0.03	1.915	±	0.077
hsa-miR-634	0.396	±	0.047	0.22	±	0.026	0.139	±	0.016	0.236	±	0.042	1.422	±	0.303	0.563	±	0.101	1.143	±	0.08	0.436	±	0.093	0.645	±	0.261	0.633	±	0.015	0.51	±	0.054	1.089	±	0.044	1.077	±	0.022	1.242	±	0.025	0.718	±	0.015	1.034	±	0.051
hsa-miR-636	0.293	±	0.04	0.31	±	0.042	0.311	±	0.011	0.296	±	0.04	1.709	±	0.07	0.751	±	0.041	0.486	±	0.075	0.392	±	0.054	1.016	±	0.091	0.369	±	0.034	0.615	±	0.068	0.408	±	0.195	0.436	±	0.068	0.507	±	0.079	0.79	±	0.006	0.804	±	0.024
hsa-miR-637	0.439	±	0.044	0.541	±	0.054	0.385	±	0.039	0.328	±	0.033	1.135	±	0.259	0.722	±	0.165	0.695	±	0.067	0.315	±	0.059	0.311	±	0.055	1.448	±	0.091	1.022	±	0.3	0.546	±	0.048	0.677	±	0.265	0.296	±	0.116	0.584	±	0.059	1.189	±	0.064
hsa-miR-642	0.448	±	0.053	0.359	±	0.042	0.31	±	0.037	0.308	±	0.037	1.009	±	0.12	0.873	±	0.104	0.72	±	0.109	0.217	±	0.019	0.483	±	0.076	0.731	±	0.002	0.653	±	0.144	1.066	±	0.148	0.97	±	0.061	0.848	±	0.053	0.683	±	0.043	0.897	±	0.047
hsa-miR-647	0.151	±	0.019	0.282	±	0.043	0.137	±	0.018	0.221	±	0.042	0.831	±	0.239	0.547	±	0.216	0.304	±	0.128	0.394	±	0.044	2.227	±	0.075	2.141	±	0.075	1.774	±	0.079	0.527	±	0.104	0.211	±	0.032	0.525	±	0.08	1.037	±	0.158	0.36	±	0.059
hsa-miR-652	0.593	±	0.079	0.504	±	0.092	0.418	±	0.048	0.563	±	0.075	0.734	±	0.212	0.715	±	0.206	0.528	±	0.043	0.32	±	0.037	0.53	±	0.125	0.425	±	0.015	0.584	±	0.231	1.367	±	0.16	0.563	±	0.025	0.711	±	0.032	0.859	±	0.039	1.08	±	0.049
hsa-miR-660	2.171	±	0.164	1.633	±	0.303	1.902	±	0.015	1.873	±	0.142	1.55	±	0.003	0.747	±	0.102	1.753	±	0.09	0.537	±	0.073	0.401	±	0.002	0.66	±	0.006	0.817	±	0.179	0.973	±	0.021	1.423	±	0.118	0.428	±	0.032	0.475	±	0.036	0.978	±	0.026
hsa-miR-664*	0.841	±	0.097	0.645	±	0.075	0.538	±	0.062	0.81	±	0.125	0.676	±	2.963	0.835	±	0.325	0.416	±	0.061	0.72	±	0.083	1.209	±	0.06	1.057	±	0.012	0.954	±	0.058	0.839	±	0.017	0.806	±	0.103	0.795	±	0.079	0.83	±	0.251	1.283	±	0.066
hsa-miR-665	0.918	±	0.114	0.917	±	0.043	0.976	±	0.045	0.52	±	0.061	1.349	±	0.347	1.057	±	0.033	0.902	±	0.029	0.507	±	0.056	1.38	±	0.161	1.445	±	0.022	1.806	±	0.248	1.756	±	0.072	2.067	±	0.171	1.448	±	0.101	0.831	±	0.069	0.994	±	0.11
hsa-miR-668	0.713	±	0.086	0.53	±	0.071	0.692	±	0.112	0.738	±	0.134	0.886	±	0.041	1.152	±	0.15	0.839	±	0.074	0.431	±	0.052	0.742	±	0.135	1.519	±	0.343	1.506	±	0.092	0.329	±	0.051	0.326	±	0.015	0.563	±	0.026	1.199	±	0.055	1.411	±	0.05
hsa-miR-7	1.491	±	0.043	2.027	±	0.327	1.429	±	0.037	1.912	±	0.308	2.87	±	0.05	1.12	±	0.152	1.607	±	0.218	0.47	±	0.301	0.536	±	0.057	0.466	±	0.002	0.539	±	0.045	1.322	±	0.31	0.502	±	0.139	0.659	±	0.164	0.604	±	0.163	0.849	±	0.027
hsa-miR-720	0.828	±	0.062	0.793	±	0.056	0.811	±	0.018	0.781	±	0.059	0.976	±	0.094	0.701	±	0.053	1.024	±	0.043	0.168	±	0.012	0.861	±	0.065	1.086	±	0.103	1.004	±	0.158	0.655	±	0.073	0.65	±	0.02	0.624	±	0.019	1.028	±	0.031	0.939	±	0.067
hsa-miR-744	0.612	±	0.06	0.671	±	0.065	0.518	±	0.05	0.333	±	0.046	1.482	±	0.203	1.032	±	0.142	0.976	±	0.102	0.451	±	0.044	0.598	±	0.103	0.842	±	0.036	1.44	±	0.268	0.983	±	0.17	0.96	±	0.252	1.008	±	0.092	0.915	±	0.24	1.06	±	0.031
hsa-miR-765	0.461	±	0.067	0.408	±	0.059	0.321	±	0.046	0.389	±	0.044	0.824	±	0.198	0.662	±	0.159	0.812	±	0.079	0.641	±	0.07	0.755	±	0.109	1.104	±	0.097	1.084	±	0.069	1.007	±	0.146	0.638	±	0.135	0.811	±	0.034	1.214	±	0.05	1.038	±	0.071
hsa-miR-766	0.759	±	0.095	0.649	±	0.052	0.594	±	0.028	0.574	±	0.084	0.854	±	0.04	0.582	±	0.15	0.409	±	0.054	0.52	±	0.065	1.076	±	0.034	1.067	±	0.069	0.696	±	0.021	1.013	±	0.096	1.041	±	0.145	1.628	±	0.089	0.929	±	0.129	1.075	±	0.023
hsa-miR-768-3p	0.447	±	0.072	0.49	±	0.079	0.251	±	0.04	0.322	±	0.052	1.302	±	0.21	1.172	±	0.189	1.146	±	0.171	0.224	±	0.024	0.469	±	0.056	0.638	±	0.007	0.631	±	0.185	0.959	±	0.108	0.804	±	0.225	1.011	±	0.283	0.937	±	0.263	1.093	±	0.098
hsa-miR-768-5p	0.508	±	0.082	0.565	±	0.091	0.404	±	0.065	0.416	±	0.067	1.21	±	0.021	0.736	±	0.181	1.143	±	0.127	0.257	±	0.033	1.193	±	0.03	0.432	±	0.011	0.585	±	0.004	1.022	±	0.081	1.121	±	0.173	1.12	±	0.172	1.009	±	0.155	1.036	±	0.03
hsa-miR-877	0.438	±	0.077	0.402	±	0.071	0.294	±	0.052	0.277	±	0.049	1.692	±	0.298	1.636	±	0.289	0.775	±	0.09	1.254	±	0.145	1.742	±	0.202	1.368	±	0.023	2.517	±	0.04	1.85	±	0.059	0.659	±	0.025	0.666	±	0.025	0.635	±	0.02	1.724	±	0.182
hsa-miR-886-3p	0.719	±	0.06	0.316	±	0.026	1.448	±	0.112	0.824	±	0.068	1.85	±	0.239	1.757	±	0.385	0.964	±	0.2	0.362	±	0.028	2.872	±	0.222	3.871	±	0.344	0.796	±	0.053	2.264	±	0.084	0.405	±	0.173	0.848	±	0.119	0.383	±	0.164	1.505	±	0.108
hsa-miR-886-5p	0.699	±	0.041	0.239	±	0.017	1.534	±	0.1	0.667	±	0.047	1.913	±	0.26	1.937	±	0.36	1.049	±	0.235	1.021	±	0.076	2.764	±	0.227	2.588	±	0.332	1.37	±	0.044	2.424	±	0.15	0.54	±	0.148	2.271	±	0.075	0.686	±	0.188	1.595	±	0.201
hsa-miR-887	1.194	±	0.176	1.321	±	0.195	1.257	±	0.028	1.955	±	0.289	1.397	±	0.162	1.676	±	0.044	2.851	±	0.222	0.497	±	0.761	0.708	±	0.097	0.549	±	0.056	0.5	±	0.064	0.707	±	0.14	0.918	±	0.218	1.284	±	0.101	0.615	±	0.146	0.921	±	0.04
hsa-miR-888*	0.329	±	0.04	0.347	±	0.038	0.238	±	0.031	0.373	±	0.048	0.955	±	0.247	1.014	±	0.125	1.392	±	0.17	0.253	±	0.033	1.262	±	0.162	1.562	±	0.067	0.774	±	0.069	1.85	±	0.13	1.279	±	0.226	1.505	±	0.125	1.532	±	0.27	1.287	±	0.08
hsa-miR-890	0.256	±	0.03	0.297	±	0.045	0.298	±	0.014	0.284	±	0.043	0.885	±	0.135	0.853	±	0.327	1.17	±	0.144	0.961	±	0.232	2.746	±	0.115	1.016	±	0.039	1.311	±	0.033	1.717	±	0.294	1.057	±	0.107	1.262	±	0.158	1.574	±	0.18	0.721	±	0.088
hsa-miR-891a	0.444	±	0.053	0.412	±	0.043	0.348	±	0.041	0.587	±	0.073	0.762	±	0.159	0.762	±	0.133	0.746	±	0.068	0.191	±	0.02	1.316	±	0.163	1.429	±	0.067	0.805	±	0.05	0.823	±	0.015	0.383	±	0.059	0.574	±	0.088	0.792	±	0.121	1.08	±	0.08
hsa-miR-923	1.436	±	0.15	0.802	±	0.039	0.52	±	0.054	0.49	±	0.051	1.626	±	0.218	0.684	±	0.071	0.76	±	0.063	0.325	±	0.034	0.543	±	0.101	1.286	±	0.102	0.237	±	0.008	0.447	±	0.077	0.618	±	0.001	0.341	±	0.001	1	±	0.002	0.76	±	0.053
hsa-miR-92a	0.54	±	0.047	0.559	±	0.049	0.337	±	0.032	0.385	±	0.033	0.873	±	0.128	0.843	±	0.123	0.968	±	0.088	0.162	±	0.018	0.668	±	0.075	1.037	±	0.043	1.009	±	0.171	0.767	±	0.067	0.65	±	0.012	0.587	±	0.01	0.812	±	0.014	0.981	±	0.062
hsa-miR-92b	0.579	±	0.058	0.579	±	0.054	0.362	±	0.036	0.463	±	0.043	0.678	±	0.109	0.877	±	0.14	1.275	±	0.131	0.215	±	0.018	0.779	±	0.073	1.723	±	0.025	1.474	±	0.257	1.499	±	0.05	0.588	±	0.003	0.67	±	0.003	0.767	±	0.003	0.999	±	0.04
hsa-miR-93	1.541	±	0.19	1.354	±	0.167	0.444	±	0.047	1.318	±	0.139	1.779	±	0.25	1.571	±	0.166	1.57	±	0.068	0.373	±	0.039	0.518	±	0.151	0.839	±	0.001	0.991	±	0.147	1.005	±	0.233	0.996	±	0.001	0.973	±	0.001	0.859	±	0.001	0.823	±	0.031
hsa-miR-93*	1.743	±	0.233	0.773	±	0.129	0.039	±	0.012	1.713	±	0.285	1.802	±	0.224	0.167	±	0.022	2.544	±	0.199	0.661	±	0.088	0.542	±	0.097	0.564	±	0.093	0.631	±	0.165	0.777	±	0.042	1.026	±	0.042	0.916	±	0.038	0.575	±	0.024	1.04	±	0.067
hsa-miR-933	0.465	±	0.05	0.388	±	0.042	0.358	±	0.038	0.549	±	0.082	0.932	±	0.196	0.818	±	0.122	0.708	±	0.082	0.342	±	0.033	0.878	±	0.133	1.222	±	0.014	0.612	±	0.064	0.757	±	0.097	0.841	±	0.11	1.272	±	0.038	1.224	±	0.135	1.169	±	0.092
hsa-miR-934	0	±	0.005	0	±	0.002	0	±	0.032	0.356	±	0.055	1.319	±	0.009	0.655	±	0.196	0.894	±	0.203	0.539	±	0.083	1.64	±	0.007	0.962	±	0.007	0.359	±	0.002	0.797	±	0.002	0.517	±	0.011	0.581	±	0.011	0.549	±	0.138	0.782	±	0.127
hsa-miR-937	0.145	±	0.017	0.077	±	0.009	0	±	0.001	0.049	±	0.008	2.281	±	0.065	0.595	±	0.095	0.226	±	0.511	0.47	±	0.055	1.349	±	0.229	0.907	±	0.006	1.572	±	0.149	0.664	±	0.087	0.656	±	0.335	0.663	±	0.098	0.754	±	0.039	0.239	±	0.047
hsa-miR-938	0.183	±	0.028	0.042	±	0.005	0	±	0.002	0.083	±	0.017	2.744	±	0.039	0.197	±	0.041	0.843	±	0.429	1.929	±	0.281	2.336	±	0.341	2.199	±	0.18	0.505	±	0.057	1.418	±	0.169	1.758	±	0.141	1.831	±	0.087	2.435	±	0.277	0.966	±	0.115
hsa-miR-939	0.421	±	0.054	0.428	±	0.045	0.382	±	0.04	0.387	±	0.041	2.009	±	0.281	1.396	±	0.146	0.966	±	0.113	0.548	±	0.048	0.855	±	0.124	1.429	±	0.02	0.846	±	0.027	1.375	±	0.192	1.414	±	0.022	0.996	±	0.016	0.902	±	0.014	1.166	±	0.05
hsa-miR-96	1.644	±	0.091	1.644	±	0.287	1.902	±	0.144	1.556	±	0.218	2.635	±	0.113	1.436	±	0.062	1.957	±	0.152	0.913	±	0.159	0.743	±	0.055	0.785	±	0.02	0.976	±	0.088	1.694	±	0.152	1.43	±	0.135	0.545	±	0.152	0.347	±	0.06	0.709	±	0.069
hsa-miR-98	1.034	±	0.141	2.336	±	0.223	2.021	±	0.03	1.451	±	0.156	1.382	±	0.065	0.373	±	0.127	0.929	±	0.23	1.349	±	0.245	1.028	±	0.048	0.979	±	0.008	1.143	±	0.139	1.031	±	0.046	1.904	±	0.36	1.032	±	0.158	0.574	±	0.088	1.084	±	0.023
hsa-miR-99b*	0.268	±	0.033	0.23	±	0.028	0.048	±	0.005	0.278	±	0.034	2.07	±	0.316	0.493	±	0.075	1.089	±	0.059	1.722	±	0.201	1.949	±	0.07	2.179	±	0.116	1.234	±	0.061	0.797	±	0.024	0.697	±	0.139	0.772	±	0.155	1.248	±	0.027	1.298	±	0.165
